# Supplementary material for: A long non-coding RNA LncSync regulates mouse cardiomyocyte homeostasis and cardiac hypertrophy through coordination of miRNA actions
Source: Protein Cell. 2022 May 28;14(2):153–7. doi: 10.1093/procel/pwac019 (PMC10019570; doi:10.1093/procel/pwac019)
Supplement: pwac019_suppl_Supplementary_Material_S2 [file pwac019_suppl_supplementary_material_s2.xlsx]

## Sheet: qPCR primers
Name	Forwad sequence	Reverse sequence	Species
Actb	TCTTTGCAGCTCCTTCGTTG	ACGATGGAGGGGAATACAGC	Mouse
LncSync	GTTTCAGGCACCCCCAAGAA	CATTGTAAGCTTTTTGCAAAGGT	Mouse
Dgcr8	CTGGAGTAGGAATGTTGATTTC	CCTGATTCACTTACAACACAACC	Mouse
U6	GCTTCGGCAGCACATATACTAA	GATCGCCCTTCTACGTCGTAT	Mouse
miR-181-5p	AACATTCAACCTGTCGGTGAGT	GATCGCCCTTCTACGTCGTAT	Mouse
miR-351-5p	ATCCCTGAGGAGCCCTTTGAGCCTG	GATCGCCCTTCTACGTCGTAT	Mouse
miR-503-5p	TAGCAGCGGGAACAGTACTGCAG	GATCGCCCTTCTACGTCGTAT	Mouse
miR-322-5p	ACAGCAGCAATTCATGTTTTGGA	GATCGCCCTTCTACGTCGTAT	Mouse
Hddc3	CCGCTCACAAACACCGACA	GCGGCCTGTAACACCACAA	Mouse
Anp	GCTTCCAGGCCATATTGGAG	GGGGGCATGACCTCATCTT	Mouse
Bnp	AGTCCTTCGGTCTCAAGGCA	CCGATCCGGTCTATCTTGTGC	Mouse
Col1a1	GCTCCTCTTAGGGGCCACT	ATTGGGGACCCTTAGGCCAT	Mouse
Col3a1	CTGTAACATGGAAACTGGGGAAA	CCATAGCTGAACTGAAAACCACC	Mouse
Myh6	TGAGTGGGAGTTTATCGACTTCG	CCTTGACATTGCGAGGCTTC	Mouse
Myh7	CCTGCGGAAGTCTGAGAAGG	CTCGGGACACGATCTTGGC	Mouse

## Sheet: primers
Name	Forwad sequence	Reverse sequence	Species	Purpose
RISH_LncSync_probe	AAAGCTGAAGCTTTGTTTTTTTTTTTCACTCCAGGCTCAAAGGGCTCC	TAACCAGATATGCGGCCGCCCCCAGAGCGGCCCCCACCCTCGTTGACTCCGAA	Mouse	RNA in situ hybridization
sgLncSync-1	TAGGCAACCATTCGCCCGCTCGCT	AAACAGCGAGCGGGCGAATGGTTG	Mouse	In vitro transcription
sgLncSync-2	TAGGGAGGTGGTTTGGGTCCCGTT	AAACAACGGGACCCAAACCACCTC	Mouse	In vitro transcription
sgLncSync-3	TAGGGCCCCGCGTTCCTATGCGCA	AAACTGCGCATAGGAACGCGGGGC	Mouse	In vitro transcription
sgLncSync-4	TAGGGCGCACCCCAAGAGGCGAGC	AAACGCTCGCCTCTTGGGGTGCGC	Mouse	In vitro transcription
geno-LncSync-KO	CTATGAGGCTCTCTGTACGTGG	AGATTCTTCTGGGTGAGTGGGG	Mouse	genotyping
geno-LncSync-nKO	CAAGACAAATGGCTAACAGGTTC	CCTGAATCTCACTTGAATCTTGC	Mouse	genotyping
psiCheck2-LncSync	CGCTCGAGGACATAATTTTAAATGAGAATAC	ATAGCGGCCGCAACAAG	Mouse	Luciferase reporter construction
psiCheck2-mut1	CGCTCGAGGACATAATTTTAAATGAGAATAC	ATAGCGGCCGCAACAAGTTGTGAATGAATCCTTGTTTAAAC	Mouse	Luciferase reporter construction
psiCheck2-mut2	CGCTCGAGGACATAATTTTAAATGAGAATAC	ATAGCGGCCGCAACAAGTTCACGGACGGTCCTTGTTTAAAC	Mouse	Luciferase reporter construction
myco_test	GGGAGCAAACAGGATTAGTATCCCT	TGCACCATCTGTCACTCTGTTAACCTC		mycoplasma test

## Sheet: sgRNAs
Variant	Cas9 guide RNA sequence 5'-3'
LncSync-KO-upstream	CAACCAUUCGCCCGCUCGCU
LncSync-KO-downstream	GCCCCGCGTTCCTATGCGCA

## Sheet: miRNA_mimic
Name	5'-3' sequence	Species	Purpose
miR-503-5p mimic	UAGCAGCGGGAACAGUACUGCAG	Mouse	mimic for OE miRNAs
miR-322-5p mimic	CAGCAGCAAUUCAUGUUUUGGA	Mouse	mimic for OE miRNAs
miR-351-5p mimic	UCCCUGAGGAGCCCUUUGAGCCUG	Mouse	mimic for OE miRNAs
miR-181-5p mimic	AAGGGAUUCUGAUGUUGGUCACACU	Mouse	mimic for OE miRNAs
microRNA NC mimics	UUCUCCGAACGUGUCACGUTT	Mouse	mimic for OE miRNAs
si-Hddc3	GGAAUAAGCGUCCGUGGUUTT	Mouse	siRNA
